# Supplementary material for: The Antidepressant Sertraline Induces the Formation of Supersized Lipid Droplets in the Human Pathogen Cryptococcus neoformans
Source: J Fungi (Basel). 2022 Jun 17;8(6):642. doi: 10.3390/jof8060642 (PMC9224953; doi:10.3390/jof8060642)
Supplement: Supplementary file 1 [file jof-08-00642-s001.zip]

Archive with 5 entries (4 files):
- Breuer_et_al_Supplementary_Videos/
- Breuer_et_al_Supplementary_Videos/Video_S1.mp4
- Breuer_et_al_Supplementary_Videos/Video_S2.mp4
- Breuer_et_al_Supplementary_Videos/Video_S3.mp4
- jof-1758308-figures.pdf
